# Supplementary material for: ﻿A new species of Pleurothallis (Pleurothallidinae, Orchidaceae) from the historic sanctuary of Machupicchu, Perú
Source: PhytoKeys. 2025 Mar 20;254:29–40. doi: 10.3897/phytokeys.254.142116 (PMC11950823; doi:10.3897/phytokeys.254.142116)
Supplement: XML Treatment for Pleurothallis machupicchuensis [file phytokeys.254.142116-treatment1.xml]

<!DOCTYPE tp:taxon-treatment
  PUBLIC "-//TaxonX//DTD Taxonomic Treatment Publishing DTD v0 20100105//EN" "tax-treatment-NSO.dtd">
<tp:taxon-treatment xmlns:tp="http://www.plazi.org/taxpub"><tp:treatment-meta><kwd-group><label>Taxon classification</label><kwd>
                <named-content content-type="kingdom">Plantae</named-content>
              </kwd><kwd>
                <named-content content-type="order">Asparagales</named-content>
              </kwd><kwd>
                <named-content content-type="family">Orchidaceae</named-content>
              </kwd></kwd-group><mixed-citation publication-type="journal"><person-group><name><surname>Damián-Parizaca</surname><given-names>Alexander</given-names></name><name><surname>Monteros</surname><given-names>Marco Federico</given-names></name><name><surname>Coayla Rimachi</surname><given-names>Daxs</given-names></name><name><surname>Walston</surname><given-names>Joseph</given-names></name><name><surname>Mitidieri-Rivera</surname><given-names>Nicole</given-names></name></person-group><article-title>﻿A new species of <italic><tp:taxon-name><tp:taxon-name-part taxon-name-part-type="genus" reg="Pleurothallis">Pleurothallis</tp:taxon-name-part></tp:taxon-name></italic> (<tp:taxon-name><tp:taxon-name-part taxon-name-part-type="subtribe">Pleurothallidinae</tp:taxon-name-part></tp:taxon-name>, <tp:taxon-name><tp:taxon-name-part taxon-name-part-type="family">Orchidaceae</tp:taxon-name-part></tp:taxon-name>) from the historic sanctuary of Machupicchu, Perú</article-title><source>PhytoKeys</source><day>20</day><month>03</month><year>2025</year><volume>254</volume><fpage>29</fpage><lpage>40</lpage><pub-id pub-id-type="doi">10.3897/phytokeys.254.142116</pub-id></mixed-citation></tp:treatment-meta><tp:nomenclature><label>﻿</label><tp:taxon-name>
              <object-id xmlns:xlink="http://www.w3.org/1999/xlink" content-type="arpha" xlink:type="simple">610ED54E-1FE8-5EAF-A7B6-28F83DBFF019</object-id>
              <tp:taxon-name-part taxon-name-part-type="genus" reg="Pleurothallis">Pleurothallis</tp:taxon-name-part>
              <tp:taxon-name-part taxon-name-part-type="species" reg="machupicchuensis">machupicchuensis</tp:taxon-name-part>
              <object-id xmlns:xlink="http://www.w3.org/1999/xlink" content-type="ipni" xlink:type="simple">urn:lsid:ipni.org:names:77358955-1</object-id>
            </tp:taxon-name><tp:taxon-authority>Damián-Parizaca, Monteros &amp; Coayla</tp:taxon-authority><tp:taxon-status xmlns:xlink="http://www.w3.org/1999/xlink" xlink:type="simple">sp. nov.</tp:taxon-status><xref ref-type="fig" rid="F1">Figs 1</xref><xref ref-type="fig" rid="F2">, 2</xref><xref ref-type="fig" rid="F3">, 3A</xref><xref ref-type="fig" rid="F4">, 4</xref></tp:nomenclature><tp:treatment-sec sec-type="material" id="SECID0E6BAE"><title>Type.</title><p>Perú • Cusco, Prov. Urubamba, Aguas Calientes, property of the Machupicchu Pueblo Hotel, 2000 m, 30 November 2023, <italic>Daxs Coayla 001</italic> (<bold><italic>holotype</italic></bold>: CUZ).</p></tp:treatment-sec><tp:treatment-sec sec-type="diagnosis" id="SECID0EKCAE"><title>Diagnosis.</title><p><italic><tp:taxon-name><tp:taxon-name-part taxon-name-part-type="genus" reg="Pleurothallis">Pleurothallis</tp:taxon-name-part><tp:taxon-name-part taxon-name-part-type="species" reg="machupicchuensis">machupicchuensis</tp:taxon-name-part></tp:taxon-name></italic> is most similar to <italic><tp:taxon-name><tp:taxon-name-part taxon-name-part-type="genus" reg="Pleurothallis">Pleurothallis</tp:taxon-name-part><tp:taxon-name-part taxon-name-part-type="species" reg="scurrula">scurrula</tp:taxon-name-part></tp:taxon-name></italic> Luer but differs by the obtuse dorsal sepal (vs. acute), the acute synsepal apex (vs. obtuse to rounded), the falcate petals (vs. oblong-ovate), the ovate lip (vs. oblong), and the reniform bilobed glenion (vs. oblong non bilobed).</p></tp:treatment-sec><tp:treatment-sec sec-type="description" id="SECID0EGDAE"><title>Description.</title><p><bold><italic>Plant</italic></bold> epiphytic, caespitose, erect 15 cm tall. <bold><italic>Roots</italic></bold> slender, flexuose, up to 0.1 cm in diameter. <bold><italic>Ramicauls</italic></bold> erect, 10–15 cm long, 0.1 cm in diameter, slightly curved at the apex forming an angle of about 100° in the abscission layer, enclosed by two basal papyraceous, sulcate, brownish, tubular sheaths, 4.0–6.5 cm long. <bold><italic>Leaf</italic></bold> borne at the apex of the ramicaul, suberect to nearly horizontal, pale green, slightly coriaceous, deflexed toward the base, somewhat concave, lanceolate, with a short concavity at the base of the spathe, margins entire, acuminate, 5.0–7.7 × 2.0–3.0 cm, base sessile, cordate, lobes equal. <bold><italic>Inflorescence</italic></bold> a single-flowered coflorescence borne erect from a depressed, conduplicate, oblong, obtuse, sub-erect spathe at the base of the leaf, 0.8–1.0 cm long, striate, brownish, dry-papyraceous when mature, concealing peduncle, branch system, pseudopeduncle and pedicel; <bold><italic>pseudopeduncle</italic></bold> terete, up to 0.4 cm long; <bold><italic>pedicel</italic></bold> yellowish, flexuose, terete, 1.0–1.5 cm long; <bold><italic>ovary</italic></bold> terete, blackish to brownish, furrowed, 0.5–0.7 cm long. <bold><italic>Flowers</italic></bold> non-resupinate, spreading, yellowish to citrine colored, column yellowish to whitish, anther cap and stigma yellowish, lip overall yellowish sometimes with reddish margins. <bold><italic>Dorsal sepal</italic></bold> erect slightly convex, ovate, glabrous, obtuse, 3-veined, 1.0 × 0.5 cm. <bold><italic>Lateral sepals</italic></bold> connate into a broadly ovate synsepal, centrally concave-channeled, obtuse, glabrous, margins entire, 0.8 × 0.6–0.7 cm, 4-veined. <bold><italic>Petals</italic></bold> strongly reflexed, falcate, 1-veined, conspicuously papillate on the margins, 0.6–0.7 × 0.1 cm. <bold><italic>Labellum</italic></bold> overall ovate, obtuse at the apex, slightly ascending, strongly verrucose-bullate towards the margins, papillae grouped into clumps of around 5–6 papillae, clumps join together to form nearly horizontal linear groups that follow down to the base, centrally sulcate, base acutely deflexed upon itself hinged to the column-foot, 0.3 × 0.2 cm; <bold><italic>glenion</italic></bold> bilobed, hourglass-shaped, ca. 400 µm wide, ca. 150 µm at its shortest, and ca. 250 µm at its longest length, papillae at the glenion boundary smooth and notably larger and taller, width 25 µm and length 35 µm, papillae found outside of the glenion are highly textured, width 25 µm. <bold><italic>Column</italic></bold> short, stout, complanate, 0.2 cm long, minutely papilose, rostellar flap long, linear, obtuse. <bold><italic>Anther</italic></bold> apical, incumbent, anther cap cucullate, ovate, 2-celled, 0.8 × 0.6 mm. <bold><italic>Stigma</italic></bold> apical, bilobed, reniform. <bold><italic>Pollinia</italic></bold> two, narrowly pyriform, 0.1 cm long attached to an elliptic viscidium. <bold><italic>Fruit</italic></bold> unknown.</p></tp:treatment-sec><tp:treatment-sec sec-type="phenology" id="SECID0ERFAE"><title>Phenology.</title><p>This species has been observed flowering in two seasons: April and from October to December.</p></tp:treatment-sec><tp:treatment-sec sec-type="etymology" id="SECID0EWFAE"><title>Etymology.</title><p>The epithet honors the <italic>llaqta</italic> Machupicchu, an Inka citadel in Cusco, southern Peru, located within the Urubamba Province, where <italic><tp:taxon-name><tp:taxon-name-part taxon-name-part-type="genus" reg="Pleurothallis">P.</tp:taxon-name-part><tp:taxon-name-part taxon-name-part-type="species" reg="machupicchuensis">machupicchuensis</tp:taxon-name-part></tp:taxon-name></italic> is locally distributed.</p></tp:treatment-sec><tp:treatment-sec sec-type="distribution" id="SECID0EJGAE"><title>Distribution and habitat.</title><p><italic><tp:taxon-name><tp:taxon-name-part taxon-name-part-type="genus" reg="Pleurothallis">Pleurothallis</tp:taxon-name-part><tp:taxon-name-part taxon-name-part-type="species" reg="machupicchuensis">machupicchuensis</tp:taxon-name-part></tp:taxon-name></italic> primarily grows on trees of the genus <italic><tp:taxon-name><tp:taxon-name-part taxon-name-part-type="genus" reg="Clusia">Clusia</tp:taxon-name-part></tp:taxon-name></italic> L. within typical montane forest vegetation. Known populations are located along the Urubamba and Usmubamba Rivers in the provinces of Urubamba and La Convención, respectively, as well as within the Machu Picchu Historic Sanctuary, at elevations ranging from 2000 to 2500 meters (Fig. <xref ref-type="fig" rid="F2">2</xref>).</p></tp:treatment-sec><tp:treatment-sec sec-type="conservation status" id="SECID0EFHAE"><title>Conservation status.</title><p>Although the known distribution of <italic><tp:taxon-name><tp:taxon-name-part taxon-name-part-type="genus" reg="Pleurothallis">Pleurothallis</tp:taxon-name-part><tp:taxon-name-part taxon-name-part-type="species" reg="machupicchuensis">machupicchuensis</tp:taxon-name-part></tp:taxon-name></italic> is within the Machu Picchu Sanctuary, sufficient information is still lacking to assess its preliminary conservation status. Therefore, we recommend classifying this species as Data Deficient (<abbrev xmlns:xlink="http://www.w3.org/1999/xlink" xlink:title="Data Deficient" id="ABBRID0EWHAE" xlink:type="simple">DD</abbrev>) according to the <xref ref-type="bibr" rid="B7">IUCN (2022)</xref> criteria.</p></tp:treatment-sec><tp:treatment-sec sec-type="Taxonomic notes" id="SECID0E5HAE"><title>Taxonomic notes.</title><p><italic><tp:taxon-name><tp:taxon-name-part taxon-name-part-type="genus" reg="Pleurothallis">Pleurothallis</tp:taxon-name-part><tp:taxon-name-part taxon-name-part-type="species" reg="machupicchuensis">machupicchuensis</tp:taxon-name-part></tp:taxon-name></italic> is readily distinguished by the combination of a large dorsal sepal (relative to the synsepal), non-resupinate flowers, falcate petals, and an ovate lip that is conspicuously sulcate and features a prominent bilobed glenion (Figs <xref ref-type="fig" rid="F1">1</xref>, <xref ref-type="fig" rid="F2">2A</xref>). The species was first photographed in 1998 at the Inkaterra Pueblo Hotel and has since been mistakenly identified as <italic><tp:taxon-name><tp:taxon-name-part taxon-name-part-type="genus" reg="Pleurothallis">Pleurothallis</tp:taxon-name-part><tp:taxon-name-part taxon-name-part-type="species" reg="phyllocardioides">phyllocardioides</tp:taxon-name-part></tp:taxon-name></italic> Schltr. (<xref ref-type="bibr" rid="B3">Collantes et al. 2007</xref>; <xref ref-type="bibr" rid="B20">Ochoa 2023</xref>). <xref ref-type="bibr" rid="B18">Luer (2005)</xref> recognized <italic><tp:taxon-name><tp:taxon-name-part taxon-name-part-type="genus" reg="Pleurothallis">P.</tp:taxon-name-part><tp:taxon-name-part taxon-name-part-type="species" reg="phyllocardioides">phyllocardioides</tp:taxon-name-part></tp:taxon-name></italic> as part of a species complex widely distributed from Central America throughout the Andes. This complex is characterized by having short and non-reflexed petals measuring 2–3 mm, and an ovate-oblong lip with an unlobed glenion. These features differ significantly from strongly reflexed petals measuring 6–7 mm, and the ovate lip with a bilobed glenion observed in <italic><tp:taxon-name><tp:taxon-name-part taxon-name-part-type="genus" reg="Pleurothallis">P.</tp:taxon-name-part><tp:taxon-name-part taxon-name-part-type="species" reg="machupicchuensis">machupicchuensis</tp:taxon-name-part></tp:taxon-name></italic> (Fig. <xref ref-type="fig" rid="F3">3A, B</xref>). Furthermore, Andean populations of <italic><tp:taxon-name><tp:taxon-name-part taxon-name-part-type="genus" reg="Pleurothallis">P.</tp:taxon-name-part><tp:taxon-name-part taxon-name-part-type="species" reg="phyllocardioides">phyllocardioides</tp:taxon-name-part></tp:taxon-name></italic> reported by <xref ref-type="bibr" rid="B18">Luer (2005)</xref> are found in submontane forests below 1200 m altitude, whereas <italic><tp:taxon-name><tp:taxon-name-part taxon-name-part-type="genus" reg="Pleurothallis">P.</tp:taxon-name-part><tp:taxon-name-part taxon-name-part-type="species" reg="machupicchuensis">machupicchuensis</tp:taxon-name-part></tp:taxon-name></italic> has so far been documented exclusively in montane forests above 2000 m. Additionally, <italic><tp:taxon-name><tp:taxon-name-part taxon-name-part-type="genus" reg="Pleurothallis">P.</tp:taxon-name-part><tp:taxon-name-part taxon-name-part-type="species" reg="phyllocardioides">phyllocardioides</tp:taxon-name-part></tp:taxon-name></italic> appears to be restricted to Central America (M. Wilson, pers. comm.), and Peruvian populations previously described as <italic><tp:taxon-name><tp:taxon-name-part taxon-name-part-type="genus" reg="Pleurothallis">Pleurothallis</tp:taxon-name-part><tp:taxon-name-part taxon-name-part-type="species" reg="graciliscapa">graciliscapa</tp:taxon-name-part></tp:taxon-name></italic> C. Schweinf. (= <italic><tp:taxon-name><tp:taxon-name-part taxon-name-part-type="genus" reg="Pleurothallis">P.</tp:taxon-name-part><tp:taxon-name-part taxon-name-part-type="species" reg="phyllocardioides">phyllocardioides</tp:taxon-name-part></tp:taxon-name></italic> sensu <xref ref-type="bibr" rid="B18">Luer 2005</xref>) show minimal divergence from the typical Central American morphotype, rendering their resemblance to <italic><tp:taxon-name><tp:taxon-name-part taxon-name-part-type="genus" reg="Pleurothallis">P.</tp:taxon-name-part><tp:taxon-name-part taxon-name-part-type="species" reg="machupicchuensis">machupicchuensis</tp:taxon-name-part></tp:taxon-name></italic> less plausible.</p><fig id="F1" position="float" orientation="portrait"><object-id xmlns:xlink="http://www.w3.org/1999/xlink" content-type="doi" xlink:type="simple">10.3897/phytokeys.254.142116.figure1</object-id><object-id xmlns:xlink="http://www.w3.org/1999/xlink" content-type="arpha" xlink:type="simple">ECEB41D6-7D4D-5409-9D55-8AF2B707E63B</object-id><label>Figure 1.</label><caption><p>Composite digital plate of <italic><tp:taxon-name><tp:taxon-name-part taxon-name-part-type="genus" reg="Pleurothallis">Pleurothallis</tp:taxon-name-part><tp:taxon-name-part taxon-name-part-type="species" reg="machupicchuensis">machupicchuensis</tp:taxon-name-part></tp:taxon-name></italic><bold>A</bold> habit <bold>B</bold> flower <bold>C</bold> lip and column in lateral view <bold>D</bold> dissected flower <bold>E</bold> lip adaxial view <bold>F</bold> anther and pollinia <bold>G</bold> petal margin. Prepared from the holotype by Alexander Damián-Parizaca.</p></caption><graphic xmlns:xlink="http://www.w3.org/1999/xlink" xlink:href="phytokeys-254-029_article-142116__-g001.jpg" position="float" orientation="portrait" xlink:type="simple" id="oo_1286719.jpg"><uri content-type="original_file" xlink:type="simple">https://binary.pensoft.net/fig/1286719</uri></graphic></fig><fig id="F2" position="float" orientation="portrait"><object-id xmlns:xlink="http://www.w3.org/1999/xlink" content-type="doi" xlink:type="simple">10.3897/phytokeys.254.142116.figure2</object-id><object-id xmlns:xlink="http://www.w3.org/1999/xlink" content-type="arpha" xlink:type="simple">5E0BC760-6A15-5BE3-8DBA-920E63D65964</object-id><label>Figure 2.</label><caption><p><bold>A</bold> map of known localities of <italic><tp:taxon-name><tp:taxon-name-part taxon-name-part-type="genus" reg="Pleurothallis">Pleurothallis</tp:taxon-name-part><tp:taxon-name-part taxon-name-part-type="species" reg="machupicchuensis">machupicchuensis</tp:taxon-name-part></tp:taxon-name></italic> and <italic><tp:taxon-name><tp:taxon-name-part taxon-name-part-type="genus" reg="Pleurothallis">Pleurothallis</tp:taxon-name-part><tp:taxon-name-part taxon-name-part-type="species" reg="scurrula">scurrula</tp:taxon-name-part></tp:taxon-name></italic><bold>B</bold> panoramic view of the Machu Picchu Historical Sanctuary <bold>C</bold> Inkaterra Machu Picchu Pueblo Hotel Garden. Photographs by (<bold>B</bold>) Inkaterra, (<bold>C</bold>) Daxs Coayla.</p></caption><graphic xmlns:xlink="http://www.w3.org/1999/xlink" xlink:href="phytokeys-254-029_article-142116__-g002.jpg" position="float" orientation="portrait" xlink:type="simple" id="oo_1286720.jpg"><uri content-type="original_file" xlink:type="simple">https://binary.pensoft.net/fig/1286720</uri></graphic></fig><fig id="F3" position="float" orientation="portrait"><object-id xmlns:xlink="http://www.w3.org/1999/xlink" content-type="doi" xlink:type="simple">10.3897/phytokeys.254.142116.figure3</object-id><object-id xmlns:xlink="http://www.w3.org/1999/xlink" content-type="arpha" xlink:type="simple">B42417C0-8994-5F2D-AFBC-F9A82FBC3EFD</object-id><label>Figure 3.</label><caption><p>Line drawings of the species treated in the present study <bold>A</bold><italic><tp:taxon-name><tp:taxon-name-part taxon-name-part-type="genus" reg="Pleurothallis">P.</tp:taxon-name-part><tp:taxon-name-part taxon-name-part-type="species" reg="machupicchuensis">machupicchuensis</tp:taxon-name-part></tp:taxon-name></italic> prepared by MM based on the holotype <bold>B</bold><italic><tp:taxon-name><tp:taxon-name-part taxon-name-part-type="genus" reg="Pleurothallis">P.</tp:taxon-name-part><tp:taxon-name-part taxon-name-part-type="species" reg="phyllocardioides">phyllocardioides</tp:taxon-name-part></tp:taxon-name></italic> (=<italic><tp:taxon-name><tp:taxon-name-part taxon-name-part-type="genus" reg="Pleurothallis">P.</tp:taxon-name-part><tp:taxon-name-part taxon-name-part-type="species" reg="graciliscapa">graciliscapa</tp:taxon-name-part></tp:taxon-name></italic>) <bold>C</bold><italic><tp:taxon-name><tp:taxon-name-part taxon-name-part-type="genus" reg="Pleurothallis">P.</tp:taxon-name-part><tp:taxon-name-part taxon-name-part-type="species" reg="sannio">sannio</tp:taxon-name-part></tp:taxon-name></italic><bold>D</bold><italic><tp:taxon-name><tp:taxon-name-part taxon-name-part-type="genus" reg="Pleurothallis">P.</tp:taxon-name-part><tp:taxon-name-part taxon-name-part-type="species" reg="scurrula">scurrula</tp:taxon-name-part></tp:taxon-name></italic>. (<bold>B–D</bold>) from <xref ref-type="bibr" rid="B18">Luer (2005)</xref> courtesy of the Missouri Botanic Gardens Press.</p></caption><graphic xmlns:xlink="http://www.w3.org/1999/xlink" xlink:href="phytokeys-254-029_article-142116__-g003.jpg" position="float" orientation="portrait" xlink:type="simple" id="oo_1286721.jpg"><uri content-type="original_file" xlink:type="simple">https://binary.pensoft.net/fig/1286721</uri></graphic></fig><fig id="F4" position="float" orientation="portrait"><object-id xmlns:xlink="http://www.w3.org/1999/xlink" content-type="doi" xlink:type="simple">10.3897/phytokeys.254.142116.figure4</object-id><object-id xmlns:xlink="http://www.w3.org/1999/xlink" content-type="arpha" xlink:type="simple">FF2690F1-3E64-5C88-B9EA-28212A877A4E</object-id><label>Figure 4.</label><caption><p>Scanning electron micrographs of <italic><tp:taxon-name><tp:taxon-name-part taxon-name-part-type="genus" reg="Pleurothallis">Pleurothallis</tp:taxon-name-part><tp:taxon-name-part taxon-name-part-type="species" reg="machupicchuensis">machupicchuensis</tp:taxon-name-part></tp:taxon-name></italic> lip <bold>A</bold> general view of the lip <bold>B</bold> detail close-up of the superior part of the lip which overlaps with the column <bold>C, D</bold> glenion <bold>E, F</bold> lateral sides of the lip. Prepared from holotype <italic>D. Coayla 001</italic> (CUZ) by Joseph Walston.</p></caption><graphic xmlns:xlink="http://www.w3.org/1999/xlink" xlink:href="phytokeys-254-029_article-142116__-g004.jpg" position="float" orientation="portrait" xlink:type="simple" id="oo_1286722.jpg"><uri content-type="original_file" xlink:type="simple">https://binary.pensoft.net/fig/1286722</uri></graphic></fig><p>The Peruvian <italic><tp:taxon-name><tp:taxon-name-part taxon-name-part-type="genus" reg="Pleurothallis">Pleurothallis</tp:taxon-name-part><tp:taxon-name-part taxon-name-part-type="species" reg="scurrula">scurrula</tp:taxon-name-part></tp:taxon-name></italic> is the most morphologically similar species to <italic><tp:taxon-name><tp:taxon-name-part taxon-name-part-type="genus" reg="Pleurothallis">P.</tp:taxon-name-part><tp:taxon-name-part taxon-name-part-type="species" reg="machupicchuensis">machupicchuensis</tp:taxon-name-part></tp:taxon-name></italic> but can be readily distinguished, primarily by its petal shape. In <italic><tp:taxon-name><tp:taxon-name-part taxon-name-part-type="genus" reg="Pleurothallis">P.</tp:taxon-name-part><tp:taxon-name-part taxon-name-part-type="species" reg="scurrula">scurrula</tp:taxon-name-part></tp:taxon-name></italic>, the petals are oblong-ovate, whereas in <italic><tp:taxon-name><tp:taxon-name-part taxon-name-part-type="genus" reg="Pleurothallis">P.</tp:taxon-name-part><tp:taxon-name-part taxon-name-part-type="species" reg="machupicchuensis">machupicchuensis</tp:taxon-name-part></tp:taxon-name></italic>, they are conspicuously falcate. The two species are also differentiated by the morphology of the labellum, which is clearly rounded in <italic><tp:taxon-name><tp:taxon-name-part taxon-name-part-type="genus" reg="Pleurothallis">P.</tp:taxon-name-part><tp:taxon-name-part taxon-name-part-type="species" reg="scurrula">scurrula</tp:taxon-name-part></tp:taxon-name></italic> and obtuse in <italic><tp:taxon-name><tp:taxon-name-part taxon-name-part-type="genus" reg="Pleurothallis">P.</tp:taxon-name-part><tp:taxon-name-part taxon-name-part-type="species" reg="machupicchuensis">machupicchuensis</tp:taxon-name-part></tp:taxon-name></italic>. Furthermore, <italic><tp:taxon-name><tp:taxon-name-part taxon-name-part-type="genus" reg="Pleurothallis">P.</tp:taxon-name-part><tp:taxon-name-part taxon-name-part-type="species" reg="machupicchuensis">machupicchuensis</tp:taxon-name-part></tp:taxon-name></italic> possesses a conspicuous bilobed glenion, contrasting with the minute, rounded glenion of <italic><tp:taxon-name><tp:taxon-name-part taxon-name-part-type="genus" reg="Pleurothallis">P.</tp:taxon-name-part><tp:taxon-name-part taxon-name-part-type="species" reg="scurrula">scurrula</tp:taxon-name-part></tp:taxon-name></italic>. Another morphologically similar species is the Colombian <italic><tp:taxon-name><tp:taxon-name-part taxon-name-part-type="genus" reg="Pleurothallis">Pleurothallis</tp:taxon-name-part><tp:taxon-name-part taxon-name-part-type="species" reg="sannio">sannio</tp:taxon-name-part></tp:taxon-name></italic> Luer &amp; R. Escobar, which can be distinguished by its slightly shorter flowers, with sepals measuring 8 mm in length (versus 10 mm in <italic><tp:taxon-name><tp:taxon-name-part taxon-name-part-type="genus" reg="Pleurothallis">P.</tp:taxon-name-part><tp:taxon-name-part taxon-name-part-type="species" reg="machupicchuensis">machupicchuensis</tp:taxon-name-part></tp:taxon-name></italic>), and its obovate synsepal (versus ovate). Most notably, <italic><tp:taxon-name><tp:taxon-name-part taxon-name-part-type="genus" reg="Pleurothallis">P.</tp:taxon-name-part><tp:taxon-name-part taxon-name-part-type="species" reg="sannio">sannio</tp:taxon-name-part></tp:taxon-name></italic> lacks a bilobed glenion and a central furrow on the lip, features that are diagnostic of <italic><tp:taxon-name><tp:taxon-name-part taxon-name-part-type="genus" reg="Pleurothallis">P.</tp:taxon-name-part><tp:taxon-name-part taxon-name-part-type="species" reg="machupicchuensis">machupicchuensis</tp:taxon-name-part></tp:taxon-name></italic> (Table <xref ref-type="table" rid="T1">1</xref>, Fig. <xref ref-type="fig" rid="F3">3C</xref>).</p><table-wrap id="T1" position="float" orientation="portrait"><label>Table 1.</label><caption><p>Morphological comparison of <italic><tp:taxon-name><tp:taxon-name-part taxon-name-part-type="genus" reg="Pleurothallis">Pleurothallis</tp:taxon-name-part></tp:taxon-name></italic> species morphologically similar to <italic><tp:taxon-name><tp:taxon-name-part taxon-name-part-type="genus" reg="Pleurothallis">P.</tp:taxon-name-part><tp:taxon-name-part taxon-name-part-type="species" reg="machupicchuensis">machupicchuensis</tp:taxon-name-part></tp:taxon-name></italic>.</p></caption><table id="TID0EQUAG" rules="all"><tbody><tr><th rowspan="1" colspan="1"/><th rowspan="1" colspan="1">
                      <italic>
                        <tp:taxon-name><tp:taxon-name-part taxon-name-part-type="genus" reg="Pleurothallis">P.</tp:taxon-name-part><tp:taxon-name-part taxon-name-part-type="species" reg="machupicchuensis">machupicchuensis</tp:taxon-name-part></tp:taxon-name>
                      </italic>
                    </th><th rowspan="1" colspan="1">
                      <italic>
                        <tp:taxon-name><tp:taxon-name-part taxon-name-part-type="genus" reg="Pleurothallis">P.</tp:taxon-name-part><tp:taxon-name-part taxon-name-part-type="species" reg="sannio">sannio</tp:taxon-name-part></tp:taxon-name>
                      </italic>
                    </th><th rowspan="1" colspan="1">
                      <italic>
                        <tp:taxon-name><tp:taxon-name-part taxon-name-part-type="genus" reg="Pleurothallis">P.</tp:taxon-name-part><tp:taxon-name-part taxon-name-part-type="species" reg="scurrula">scurrula</tp:taxon-name-part></tp:taxon-name>
                      </italic>
                    </th></tr><tr><td rowspan="1" colspan="1">Leaf shape</td><td rowspan="1" colspan="1">lanceolate, apex acuminate</td><td rowspan="1" colspan="1">narrowly ovate, apex acute</td><td rowspan="1" colspan="1">ovate, apex acute</td></tr><tr><td rowspan="1" colspan="1">Leaf dimensions (cm)</td><td rowspan="1" colspan="1">5–7.7 × 2–3</td><td rowspan="1" colspan="1">9–10 × 2.5–3 cm</td><td rowspan="1" colspan="1">5–8 × 2–3</td></tr><tr><td rowspan="1" colspan="1">Spathe dimensions (cm)</td><td rowspan="1" colspan="1">0.8–1.0</td><td rowspan="1" colspan="1">1.5</td><td rowspan="1" colspan="1">1–1.5</td></tr><tr><td rowspan="1" colspan="1">Dorsal sepal shape</td><td rowspan="1" colspan="1">ovate, apex obtuse</td><td rowspan="1" colspan="1">ovate, apex obtuse</td><td rowspan="1" colspan="1">ovate-triangular, apex acute</td></tr><tr><td rowspan="1" colspan="1">Dorsal sepal dimensions (mm)</td><td rowspan="1" colspan="1">10 × 5</td><td rowspan="1" colspan="1">8 × 5.5</td><td rowspan="1" colspan="1">7 × 9</td></tr><tr><td rowspan="1" colspan="1">Synsepal shape</td><td rowspan="1" colspan="1">ovate, apex obtuse</td><td rowspan="1" colspan="1">obovate</td><td rowspan="1" colspan="1">ovate, apex rounded</td></tr><tr><td rowspan="1" colspan="1">Synsepal-dimensions (mm)</td><td rowspan="1" colspan="1">8 × 6–7</td><td rowspan="1" colspan="1">8 × 4</td><td rowspan="1" colspan="1">7 × 9</td></tr><tr><td rowspan="1" colspan="1">Petals shape</td><td rowspan="1" colspan="1">falcate, apex acuminate</td><td rowspan="1" colspan="1">obliquely triangular-ovate, apex acute</td><td rowspan="1" colspan="1">oblong-ovate, apex acute</td></tr><tr><td rowspan="1" colspan="1">Petals dimensions (mm)</td><td rowspan="1" colspan="1">6–7 × 1</td><td rowspan="1" colspan="1">6 × 2</td><td rowspan="1" colspan="1">7 × 3</td></tr><tr><td rowspan="1" colspan="1">Lip shape</td><td rowspan="1" colspan="1">ovate, apex obtuse</td><td rowspan="1" colspan="1">ovate, apex rounded</td><td rowspan="1" colspan="1">oblong-ovate, apex rounded</td></tr><tr><td rowspan="1" colspan="1">Lip dimensions (mm)</td><td rowspan="1" colspan="1">3 × 2</td><td rowspan="1" colspan="1">3 × 2.5</td><td rowspan="1" colspan="1">3 × 2</td></tr><tr><td rowspan="1" colspan="1">Glenion</td><td rowspan="1" colspan="1">hourglass-shaped, bilobed</td><td rowspan="1" colspan="1">oblong</td><td rowspan="1" colspan="1">rounded</td></tr></tbody></table></table-wrap></tp:treatment-sec><tp:treatment-sec sec-type="Other records" id="SECID0ET5AE"><title>Other records.</title><p>Perú • Cusco, Prov. Urubamba, Aguas Calientes, Catarata de Mandor, December 20, 2021 [flower] <ext-link xmlns:xlink="http://www.w3.org/1999/xlink" xlink:href="https://www.inaturalist.org/observations/103258849" ext-link-type="uri" xlink:type="simple">https://www.inaturalist.org/observations/103258849</ext-link>; • ibid. January 5, 2013, [flower] <ext-link xmlns:xlink="http://www.w3.org/1999/xlink" xlink:href="https://www.inaturalist.org/observations/96696628" ext-link-type="uri" xlink:type="simple">https://www.inaturalist.org/observations/96696628</ext-link>; • Prov. La Convencion, Usmabamba, February 10, 2020 [flower] <ext-link xmlns:xlink="http://www.w3.org/1999/xlink" xlink:href="https://www.inaturalist.org/observations/68871779" ext-link-type="uri" xlink:type="simple">https://www.inaturalist.org/observations/68871779</ext-link>; • Prov. Urubamba, Machu Picchu Historic Sanctuary, 1998, reported by the Inkaterra Association Research Team, pl. 114 as <italic><tp:taxon-name><tp:taxon-name-part taxon-name-part-type="genus" reg="Pleurothallis">Pleurothallis</tp:taxon-name-part><tp:taxon-name-part taxon-name-part-type="species" reg="phyllocardioides">phyllocardioides</tp:taxon-name-part></tp:taxon-name></italic> Schlechter (<xref ref-type="bibr" rid="B3">Collantes et al. 2007</xref>); • Machupicchu Historical Sanctuary, at 1900–2500 m, March 24, 2012 [flower] <ext-link xmlns:xlink="http://www.w3.org/1999/xlink" xlink:href="https://bit.ly/3WtKfEB" ext-link-type="uri" xlink:type="simple">https://bit.ly/3WtKfEB</ext-link>; • Cusco, Aguas Calientes, 26 April 2010 [flower] <ext-link xmlns:xlink="http://www.w3.org/1999/xlink" xlink:href="https://bit.ly/4ao1Vak" ext-link-type="uri" xlink:type="simple">https://bit.ly/4ao1Vak</ext-link>.</p></tp:treatment-sec><ref-list><ref id="B18"><mixed-citation xmlns:xlink="http://www.w3.org/1999/xlink" xlink:type="simple"><person-group><name name-style="western"><surname>Luer</surname><given-names>CA</given-names></name></person-group> (<year>2005</year>) <article-title>Icones Pleurothallidinarum XXVII: <italic><tp:taxon-name><tp:taxon-name-part taxon-name-part-type="genus">Dryadella</tp:taxon-name-part></tp:taxon-name></italic> and <tp:taxon-name><tp:taxon-name-part taxon-name-part-type="genus">Acronia</tp:taxon-name-part><tp:taxon-name-part taxon-name-part-type="infraspecific-rank">section</tp:taxon-name-part><tp:taxon-name-part taxon-name-part-type="section">Macrophyllae</tp:taxon-name-part></tp:taxon-name>-<tp:taxon-name><tp:taxon-name-part taxon-name-part-type="genus"/><tp:taxon-name-part taxon-name-part-type="section">Fasciculatae</tp:taxon-name-part></tp:taxon-name>.</article-title><source>In: Monographs in Systematic Botany from Missouri Botanical Garden</source><volume>103</volume>: <fpage>1</fpage>–<lpage>311</lpage>.</mixed-citation></ref><ref id="B7"><mixed-citation xmlns:xlink="http://www.w3.org/1999/xlink" xlink:type="simple">IUCN (<year>2022</year>) Guidelines for Using the IUCN Red List Categories and Criteria, version 15.1. <ext-link xlink:href="http://www.iucnredlist.org/documents/RedListGuidelines.pdf" ext-link-type="uri" xlink:type="simple">http://www.iucnredlist.org/documents/RedListGuidelines.pdf</ext-link> [accessed 10.11.2024]</mixed-citation></ref><ref id="B3"><mixed-citation xmlns:xlink="http://www.w3.org/1999/xlink" xlink:type="simple"><person-group><name name-style="western"><surname>Collantes</surname><given-names>B</given-names></name><name name-style="western"><surname>Soto</surname><given-names>C</given-names></name><name name-style="western"><surname>Koechlin</surname><given-names>J</given-names></name></person-group> (<year>2007</year>) <source>Orchids INKATERRA at Machupicchu-Pueblo Hotel.</source><publisher-name>Inkaterra Asociacion</publisher-name>, <publisher-loc>Lima, Perú</publisher-loc>, <size units="page">338 pp</size>.</mixed-citation></ref><ref id="B20"><mixed-citation xmlns:xlink="http://www.w3.org/1999/xlink" xlink:type="simple"><person-group><name name-style="western"><surname>Ochoa</surname><given-names>J</given-names></name></person-group> (<year>2023</year>) <source>Las Orquideas de Machupicchu-Guia de Campo.</source><publisher-name>Grafica IBF EIRL</publisher-name>, <publisher-loc>Cusco, Perú</publisher-loc>, <size units="page">258 pp</size>.</mixed-citation></ref></ref-list></tp:taxon-treatment>
